# Supplementary material for: Randomized trial of same- versus opposite-arm coadministration of inactivated influenza and SARS-CoV-2 mRNA vaccines
Source: JCI Insight. 2025 Jan 9;10(4):e187075. doi: 10.1172/jci.insight.187075 (PMC11949032; doi:10.1172/jci.insight.187075)
Supplement: Supporting data values [file jciinsight-10-187075-s055.xlsx]

## Sheet: Figure 2A
Sample	Same Arm		Sample	Opposite Arm
CAN02	640		CAN01	100.794
CAN04	640		CAN03	253.984
CAN06	201.587		CAN05	126.992
CAN08	201.587		CAN07	160
CAN09	201.587		CAN12	63.496
CAN10	50.3968		CAN13	126.992
CAN11	253.984		CAN14	160
CAN17	320		CAN15	253.984
CAN18	100.794		CAN16	50.3968
CAN19	507.968		CAN21	80
CAN20	201.587		CAN22	201.587
CAN23	201.587		CAN24	100.794
CAN25	160		CAN29	640
CAN26	80		CAN31	80
CAN27	100.794		CAN32	201.587
CAN28	160		CAN33	160
CAN35	160		CAN34	63.496
CAN36	80		CAN38	201.587
CAN37	160		CAN40	201.587
CAN39	160		CAN42	126.992
CAN41	80		CAN44	126.992
CAN43	403.175		CAN47	320
CAN45	320		CAN48	100.794
CAN46	160		CAN49	160
CAN50	201.587		CAN52	640
CAN51	126.992		CAN53	80
CAN56	201.587		CAN54	403.175
			CAN55	253.984

## Sheet: Figure 2B
Sample	Same Arm		Sample	Opposite Arm
CAN02	5.03968		CAN01	1.5874
CAN04	12.6992		CAN03	10.0794
CAN06	2		CAN05	2.51984
CAN08	2		CAN07	4
CAN09	6.3496		CAN12	1.5874
CAN10	1.5874		CAN13	5.03968
CAN11	2		CAN14	2.51984
CAN17	1.25992		CAN15	2
CAN18	4		CAN16	2
CAN19	12.6992		CAN21	3.1748
CAN20	6.3496		CAN22	2.51984
CAN23	1.5874		CAN24	1.25992
CAN25	4		CAN29	10.0794
CAN26	2.51984		CAN31	2
CAN27	1.5874		CAN32	3.1748
CAN28	3.1748		CAN33	4
CAN35	6.3496		CAN34	3.1748
CAN36	4		CAN38	2.51984
CAN37	2.51984		CAN40	3.1748
CAN39	3.1748		CAN42	2.51984
CAN41	2.51984		CAN44	2
CAN43	4		CAN47	5.03968
CAN45	6.3496		CAN48	2.51984
CAN46	2		CAN49	3.1748
CAN50	10.0794		CAN52	20.1587
CAN51	6.3496		CAN53	4
CAN56	2.51984		CAN54	25.3984
			CAN55	6.3496

## Sheet: Figure 2C
Same Arm					Opposite Arm
Sample	Day 0	Day 6	Day 28		Sample	Day 0	Day 6	Day 28
CAN02	126.992	403.175	640		CAN01	63.496	50.3968	100.794
CAN04	50.3968	126.992	640		CAN03	25.1984	126.992	253.984
CAN06	100.794	201.587	201.587		CAN05	50.3968	100.794	126.992
CAN08	100.794	100.794	201.587		CAN07	40	50.3968	160
CAN09	31.748	80	201.587		CAN12	40	50.3968	63.496
CAN10	31.748	40	50.3968		CAN13	25.1984	63.496	126.992
CAN11	126.992	126.992	253.984		CAN14	63.496	80	160
CAN17	253.984	403.175	320		CAN15	126.992	160	253.984
CAN18	25.1984	100.794	100.794		CAN16	25.1984	40	50.3968
CAN19	40	320	507.968		CAN21	25.1984	25.1984	80
CAN20	31.748	160	201.587		CAN22	80	100.794	201.587
CAN23	126.992	201.587	201.587		CAN24	80	100.794	100.794
CAN25	40	100.794	160		CAN29	63.496	320	640
CAN26	31.748	50.3968	80		CAN31	40	80	80
CAN27	63.496	100.794	100.794		CAN32	63.496	63.496	201.587
CAN28	50.3968	160	160		CAN33	40	160	160
CAN35	25.1984	100.794	160		CAN34	20	50.3968	63.496
CAN36	20	40	80		CAN38	80	201.587	201.587
CAN37	63.496	126.992	160		CAN40	63.496	160	201.587
CAN39	50.3968	126.992	160		CAN42	50.3968	80	126.992
CAN41	31.748	80	80		CAN44	63.496	100.794	126.992
CAN43	100.794	201.587	403.175		CAN47	63.496	160	320
CAN45	50.3968	320	320		CAN48	40	63.496	100.794
CAN46	80	80	160		CAN49	50.3968	100.794	160
CAN50	20	253.984	201.587		CAN52	31.748	403.175	640
CAN51	20	80	126.992		CAN53	20	63.496	80
CAN56	80	201.587	201.587		CAN54	15.874	640	403.175
					CAN55	40	80	253.984

## Sheet: Figure 2D
A / H1N1 / Victoria 2022										A / H3N2 / Thailand 2022										B / VIC / Phuket 2013										B / YAM / Austria 2021
Same Arm					Opposite Arm					Same Arm					Opposite Arm					Same Arm					Opposite Arm					Same Arm					Opposite Arm
Sample	Day 0	Day 6	Day 28		Sample	Day 0	Day 6	Day 28		Sample	Day 0	Day 6	Day 28		Sample	Day 0	Day 6	Day 28		Sample	Day 0	Day 6	Day 28		Sample	Day 0	Day 6	Day 28		Sample	Day 0	Day 6	Day 28		Sample	Day 0	Day 6	Day 28
CAN02	160	160	160		CAN01	160	80	160		CAN02	80	320	1280		CAN01	40	40	160		CAN02	160	1280	1280		CAN01	40	40	40		CAN02	320	640	640		CAN01	320	320	320
CAN04	160	160	640		CAN03	40	320	640		CAN04	10	80	1280		CAN03	10	80	320		CAN04	80	160	320		CAN03	40	80	80		CAN04	80	320	640		CAN03	320	640	320
CAN06	80	160	160		CAN05	80	160	160		CAN06	160	320	320		CAN05	20	40	80		CAN06	80	160	160		CAN05	80	160	160		CAN06	160	160	160		CAN05	160	160	160
CAN08	320	320	320		CAN07	40	40	160		CAN08	40	40	320		CAN07	10	20	80		CAN08	80	80	80		CAN07	160	160	320		CAN08	160	160	160		CAN07	80	80	80
CAN09	20	80	160		CAN12	20	40	40		CAN09	10	40	160		CAN12	40	40	80		CAN09	160	160	320		CAN12	80	80	80		CAN09	160	160	320		CAN12	80	160	160
CAN10	20	20	20		CAN13	10	80	160		CAN10	40	80	80		CAN13	20	40	80		CAN10	40	40	80		CAN13	80	80	160		CAN10	80	160	160		CAN13	160	160	320
CAN11	320	320	320		CAN14	80	80	320		CAN11	40	40	160		CAN14	80	160	160		CAN11	160	160	320		CAN14	40	40	80		CAN11	640	640	640		CAN14	640	640	640
CAN17	320	640	320		CAN15	160	160	320		CAN17	320	320	320		CAN15	160	160	320		CAN17	160	320	320		CAN15	80	160	160		CAN17	160	2560	160		CAN15	80	160	640
CAN18	40	160	160		CAN16	10	20	20		CAN18	10	40	40		CAN16	20	40	80		CAN18	40	160	160		CAN16	80	80	80		CAN18	320	640	640		CAN16	40	80	80
CAN19	160	160	320		CAN21	10	10	40		CAN19	10	320	640		CAN21	20	20	80		CAN19	40	640	640		CAN21	80	80	160		CAN19	320	640	640		CAN21	80	80	160
CAN20	40	160	160		CAN22	80	80	80		CAN20	10	160	320		CAN22	20	40	160		CAN20	80	160	160		CAN22	320	320	640		CAN20	160	320	320		CAN22	640	640	640
CAN23	80	80	80		CAN24	80	80	80		CAN23	160	320	320		CAN24	10	20	20		CAN23	160	320	320		CAN24	640	640	640		CAN23	320	320	320		CAN24	40	80	80
CAN25	160	160	320		CAN29	160	320	320		CAN25	10	40	80		CAN29	10	320	1280		CAN25	40	160	160		CAN29	160	320	640		CAN25	40	80	80		CAN29	1280	1280	1280
CAN26	80	80	80		CAN31	40	80	80		CAN26	10	10	40		CAN31	20	40	40		CAN26	40	160	160		CAN31	80	160	160		CAN26	80	80	160		CAN31	80	80	80
CAN27	80	80	80		CAN32	160	160	320		CAN27	20	80	80		CAN32	20	20	160		CAN27	160	160	160		CAN32	80	80	160		CAN27	160	160	160		CAN32	80	80	160
CAN28	20	80	80		CAN33	80	160	160		CAN28	160	320	320		CAN33	10	40	80		CAN28	40	160	160		CAN33	80	640	320		CAN28	160	160	160		CAN33	80	160	80
CAN35	80	160	320		CAN34	20	160	160		CAN35	10	40	80		CAN34	10	20	20		CAN35	20	160	160		CAN34	40	40	80		CAN35	80	320	640		CAN34	160	160	320
CAN36	10	20	40		CAN38	80	160	160		CAN36	10	20	40		CAN38	80	320	320		CAN36	80	160	320		CAN38	80	160	160		CAN36	80	80	160		CAN38	160	320	320
CAN37	80	80	80		CAN40	160	320	320		CAN37	10	80	160		CAN40	20	80	80		CAN37	320	320	320		CAN40	80	160	320		CAN37	160	160	160		CAN40	640	640	640
CAN39	80	160	160		CAN42	160	160	160		CAN39	10	80	80		CAN42	10	20	40		CAN39	160	160	320		CAN42	80	160	320		CAN39	80	160	160		CAN42	160	320	320
CAN41	80	160	160		CAN44	80	80	80		CAN41	10	20	20		CAN44	80	80	80		CAN41	40	160	160		CAN44	40	160	320		CAN41	160	320	320		CAN44	80	80	160
CAN43	80	160	160		CAN47	160	160	320		CAN43	80	160	640		CAN47	20	40	160		CAN43	160	320	640		CAN47	80	640	640		CAN43	1280	1280	1280		CAN47	160	160	320
CAN45	40	160	160		CAN48	80	160	160		CAN45	40	640	1280		CAN48	20	40	80		CAN45	80	320	160		CAN48	40	40	80		CAN45	640	1280	640		CAN48	640	640	640
CAN46	640	640	640		CAN49	80	80	160		CAN46	10	10	80		CAN49	10	40	80		CAN46	80	80	80		CAN49	160	320	320		CAN46	80	80	80		CAN49	320	320	320
CAN50	10	320	320		CAN52	40	1280	1280		CAN50	10	40	40		CAN52	20	1280	1280		CAN50	80	1280	640		CAN52	40	40	160		CAN50	160	640	640		CAN52	160	640	1280
CAN51	10	40	40		CAN53	10	80	80		CAN51	20	80	320		CAN53	10	20	40		CAN51	40	160	160		CAN53	80	160	160		CAN51	80	160	160		CAN53	160	160	160
CAN56	80	160	160		CAN54	10	1280	1280		CAN56	80	160	160		CAN54	20	2560	640		CAN56	80	320	320		CAN54	20	80	80		CAN56	80	160	160		CAN54	160	1280	640
					CAN55	80	160	640							CAN55	40	80	320							CAN55	20	40	80							CAN55	40	160	640

## Sheet: Figure 2E
	Same Arm																												Opposite Arms
(B-YAM) Phuket 2013	1.98	2.41	0.95	1.12	1.36	1.85	1.15	0.93	1.2	2.34	2.07	1.95	2.3	1.35	1.15	1.21	2.8	1.51	1.29	1.79	1.42	1.08	1.17	1.28	1.86	2.16	2.05		1.49	1.03	0.92	1.17	1.56	1.74	1.58	6.54	1.14	1.76	1.62	1.66	1.52	0.77	1.37	1.44	0.98	1.84	0.86	2.52	2.35
(B-VIC) Austria 2021	2.26	2.81	1.22	1.16	1.16	2.21	1.4	0.69	1.96	4.44	1.86	1.68	2.43	1.78	1.61	1.38	2.67	2.78	1.09	1.24	1.83	1.28	1.89	1.21	3.5	6.63	1.85		1.23	1.12	1.1	1.3	1.37	1.54	1.02	2.84	0.98	1.59	1.48	1.38	1.11	0.9	2.14	1.53	1.03	1.68	1.05	2.2	3.99
Thailand 2022	6.01	15.1	0.99	2.3	8.04	1.76	1.99	1.31	2.8	10.92	9.09	2.12	5.67	3.93	3.48	1.93	2.92	2.25	3.86	5.06	6.55	4.07	7	2.22	4.19	3.93	1		2.22	2.82	1.71	2.95	2.4	1.99	1.73	2.93	1.53	2.23	3.02	5.29	8.72	1.42	3.47	2.86	2.21	3.07	2.17	2.28	1.3
Darwin 2021	4.68	9.28	0.89	1.77	3.34	1.62	1.75	1.01	1.2	7	6.47	1.9	2.36	3.36	2.33	2.01	2.88	1.82	0.89	5.51	2.24	3.1	8.27	2.08	3.18	3.55	0.95		2.27	2.12	1.27	2.37	2.33	1.66	1.38	3.45	1.14	1.4	3.09	3.38	6.99	1.19	2.3	1.76	1.45	2.82	1.64	2.13	1.12
Kansas 2017	2.35	4.99	0.94	1.31	2.37	1.41	1.26	0.98	1.02	4.49	3.29	2.03	0.99	1.51	1.27	1.28	1.49	1.9	0.86	3.37	2.43	2.76	5.01	0.89	3.12	5.05	0.95		1.78	2.55	0.82	1.75	2.07	2.29	1.58	2.6	1.18	1.7	3.37	2.62	2.63	1.04	1.45	1	0.92	2.34	1.37	1.33	1.06
Singapore 2016	1.22	0.98	1.08	1.13	1.31	1.36	1.12	0.59	0.84	1.94	2.02	1.79	1.1	1.01	1.15	1.02	1.06	1.33	0.75	1.62	2.03	0.95	1.66	0.8	2.49	2.34	0.96		1.38	0.88	0.78	1.03	1.28	1.4	1.31	4.22	0.94	1.3	1.37	2.16	0.97	0.66	1.38	0.84	0.84	1.87	0.78	1.01	1.08
Victoria 2022	0.99	3.18	1.08	1.08	1.12	1.28	1.09	2.25	1.61	2.03	2.22	1.61	1.86	1.25	1.22	2.6	2.39	2.16	0.82	1.36	1.45	1.27	1.44	0.84	17.71	5	1.47		1.03	1.93	0.73	1.75	1.56	4.16	1.49	2.51	0.98	1.39	1.26	1.91	1.06	1.17	1.23	0.85	1.12	1.09	1.02	1.43	1.11
Guangdong 2019	1	1.18	0.89	0.95	1.08	1.27	1.25	1.06	1.81	1.44	1.56	1.46	2.19	1.19	1.06	1.39	2.77	2.17	0.86	0.83	1.18	1.15	1.74	0.88	15.5	3.48	1.3		0.89	4.49	1.02	1.68	1.6	2.73	1.46	3.11	0.5	1.48	1.27	1.58	1.02	0.9	1.1	0.9	1.67	1.08	0.94	1.24	1.19
Michigan 2015	0.98	1.21	0.84	0.97	1.3	1.26	1.05	1.03	1.85	1.59	2.66	1.54	1.61	1.12	1.07	1.35	2.6	1.72	0.75	0.82	1.26	1.21	1.91	0.92	16.38	3.73	1.36		0.9	3.48	0.8	1.59	1.33	4.06	4.91	5.03	0.53	1.39	1.22	1.6	1.19	0.88	1.21	0.91	1.98	0.85	0.85	1	1.08
California 2009	0.8	1.16	0.88	0.9	1.25	1.16	0.99	0.75	1.94	1.46	2.91	1.48	1.5	1.13	1.08	1.07	1.96	1.32	0.89	0.87	1.2	1.09	1.91	0.87	11.83	2.64	1.37		0.94	3.65	0.99	1.33	1.41	2.6	2.95	4.38	0.6	1.24	1.27	1.5	1.12	0.81	1.25	0.91	1.73	0.9	0.92	1.1	1.06
Egypt 2015	0.74	0.75	0.99	1.05	0.99	0.93	1.24	9.71	0.9	3.31	2.01	1.29	1.15	0.94	1.1	0.97	1.06	1.79	0.81	1.21	1.15	1.04	0.87	1.03	1.46	1.61	1.28		1.42	0.67	0.59	1.1	1.42	1.18	1.35	0.5	0.7	1.43	1.17	1.5	1.09	0.81	1.1	0.8	0.67	0.85	0.79	1.26	0.82
[truncated: 7 more columns]

## Sheet: Figure 3A
	Same Arm																												Opposite Arms
XBB.1.5	286.7	1515	913.8	1591	775.5	388.7	44.7	1056	1298	1432	20	315.6	3111	360.4	3419	1588	1671	789.6	22.1	735.4	20	2015	2376	276.1	1936	2113	1405		3862	746.2	23.5	1739	889.4	1367	2726	462.4	533.7	770.6	4848	1712	5502	1873	1103	1092	1247	4546	532.9	244.9	7107
JN.1	95.5	424.1	173.8	222	239.2	130.8	20	344	351.3	208.6	20	43.1	153.6	68.1	734.9	539.8	399	76.8	20	126.2	20	940.7	562.5	39	729.2	475.4	95.5		498.9	170.3	20	99.1	150.1	257	214.2	29	174.1	193.6	139.3	288.6	833.4	180.7	36.9	362.3	416.2	541.4	158.1	102.9	780.6
BA.5	1517	13383	3341	1884	5324	1551	199.3	12757	3178	5257	21.67	2976	14408	4243	43470	3488	2627	1234	2039	1593	574.9	5592	21565	3414	25763	3838	1845		7299	2488	345.4	5777	1790	4637	4311	1844	1527	1417	4318	11486	6716	5534	1658	2323	3846	11479	2890	2754	22850
Ancestral	2392	22010	5535	5457	8082	6913	3272	10166	5004	15138	1503	10412	6414	6623	16447	10285	5299	5034	10895	8781	2142	8481	15352	26159	11379	10861	14467		10783	4920	5533	15663	9004	9075	11771	7652	2026	4672	23453	8530	23303	8152	4280	8928	10453	39634	3979	5103	26849
[truncated: 7 more columns]

## Sheet: Figure 3B
	Same Arm																												Opposite Arms
XBB.1.5	14.3	0.4	45.7	3.7	1.6	16.2	2.2	7.9	13.8	71.6	1	8.1	8.8	3.4	8.5	7.2	8.6	28.3	1.1	5.5	1	9	90.9	6.9	54.8	5.4	70.3		55.9	3.4	1.2	11.3	5.8	11.7	10.5	5.7	3.9	37.5	140.1	7.6	246.3	2.4	5.1	21.2	62.4	227.3	26.6	12.2	183.8
JN.1	4.8	0.8	8.7	2.2	1.3	6.5	1	17.2	7.7	10.4	1	2.2	2.1	2.9	10.6	6.1	7.6	3.8	1	5.9	1	17.4	15.4	1.9	11.9	3.4	4.8		24.7	4.1	1	5	7.5	12	6.8	0.5	3.4	9.7	7	8.2	41.7	1.7	1.8	9.4	20.8	27.1	7.9	5.1	39
BA.5	9.3	0.8	5.7	2.2	0.9	3.6	10	11.7	3.7	59.7	1.1	5.2	1.7	1.9	3.3	1.1	4.2	10.9	1.4	3.3	1.3	3.1	4.5	1.4	5.8	2.5	7.5		12.7	1.8	17.3	3.4	3.5	5.7	3.6	1.2	1.4	11.1	18.4	4.4	86.7	0.7	2.1	4.2	176.7	46.4	37.7	47.4	33.9
Ancestral	2.2	1.9	2.9	0.8	0.9	1	5.5	2.4	2.4	2.5	0.9	2.3	1.2	1.1	2	2.3	0.8	2.8	1	2.1	1.4	1.6	1.2	1.5	1.7	3.2	2.1		4.9	1.6	3.4	1.8	2.5	1.7	1.7	1.8	0.5	2.9	16.8	1.4	3.5	1.3	2.3	4.9	2.8	7.5	1	4.5	6.7
[truncated: 7 more columns]

## Sheet: Figure 3C
Same Arm					Opposite Arm
Sample	Day 0	Day 6	Day 28		Sample	Day 0	Day 6	Day 28
CAN02	20	444.5	286.7		CAN01	69.1	291.8	3862
CAN04	3437	1806	1515		CAN03	219.5	1441	746.2
CAN06	20	101.6	913.8		CAN05	20	20	23.5
CAN08	425.2	626.3	1591		CAN07	153.5	443.9	1739
CAN09	486.9	666.2	775.5		CAN12	154.5	569.2	889.4
CAN10	24.1	69.9	388.7		CAN13	116.9	521.3	1367
CAN11	20	20	44.7		CAN14	258.8	508.8	2726
CAN17	134.4	213	1056		CAN15	81.1	509.6	462.4
CAN18	94.2	1309	1298		CAN16	136.2	152.6	533.7
CAN19	20	1352	1432		CAN21	20.6	156	770.6
CAN20	20	20	20		CAN22	34.6	239	4848
CAN23	39.1	239.9	315.6		CAN24	225.3	720.5	1712
CAN25	352.3	888.7	3111		CAN29	22.3	341	5502
CAN26	107.2	149.9	360.4		CAN31	781.3	1253	1873
CAN27	400.7	1408	3419		CAN32	216.8	450.1	1103
CAN28	220.7	505.6	1588		CAN33	51.5	942.3	1092
CAN35	194.6	668.1	1671		CAN34	20	1236	1247
CAN36	27.9	392.8	789.6		CAN38	20	1454	4546
CAN37	20	20	22.1		CAN40	20	221	532.9
CAN39	134.5	486.2	735.4		CAN42	20	217.2	244.9
CAN41	20	20	20		CAN44	38.7	570.9	7107
CAN43	223.7	899.8	2015		CAN47	138.7	548.9	2324
CAN45	26.2	2108	2376		CAN48	52.4	578.1	1577
CAN46	39.8	46.3	276.1		CAN49	106.9	2505	2731
CAN50	35.3	2876	1936		CAN52	54	794.6	2020
CAN51	394.2	2933	2113		CAN53	20	28.8	168.1
CAN56	20	404.6	1405		CAN54	374.4	1390	1366
					CAN55	20	191.2	694.4

## Sheet: Figure 3D
	Same Arm																												Opposite Arms
XBB.1.5	2.71	0.84	2.76	1.34	1.28	2.85	4.78	3.3	2.35	7.41	2.71	2.99	1.58	1.64	2.86	2.42	1.72	2.05	1.49	2.41	2.11	2.55	6.15	1.1	1.8	1.81	9.77		5.22	1.82	5.18	2.59	2.28	2.89	2.78	1.68	2.72	2.74	4.07	2.87	3.84	1.19	2.97	2.9	3.65	12.19	2.98	4.97	10.66
JN.1	1.93	0.87	2.59	1.73	1.26	2.91	4.68	2.82	2.68	5.09	2.76	3.17	1.29	1.76	2.46	2.47	2.05	2.4	1.08	2.38	2.04	2.38	3.86	1.01	1.55	1.36	4.77		6.38	1.71	4.17	1.59	2.1	3.12	3.39	1.66	2.43	3.02	3.99	2.95	3.5	1.26	1.94	3.05	4.13	6.38	3.48	7.88	10.5
[truncated: 7 more columns]

## Sheet: Figure 4A
	Same Arm																												Opposite Arms
(B-YAM) Phuket 2013	13.9	1.64	1.97	2.9	1.13	2.61	1.75	4.79	1.83	2.95	1.2	0.87	3.36	2.91	2.96	0.85	14.23	0.51	1.79	5.89	5.8	0.66	3.21	0.79	1.53	1.9	3.23		0.68	0.9	1.03	0.5	1.33	2.86	0.78	1.37	0.94	0.59	6.54	1.48	2.35	4.15	1.33	12.5	2.57	3.39	4.71	9.67	11.51
(B-VIC) Austria 2021	8.69	1.57	2.41	2.35	0.87	3.82	1.93	4.28	3.95	6.52	1.13	0.64	4.04	3.66	3.23	0.76	20.65	1.04	0.98	5.66	11.18	0.79	5.2	0.83	3.26	7.55	3.18		0.52	0.99	1.08	0.51	0.84	1.83	0.89	0.79	0.95	0.5	5.02	0.86	1.51	4.16	1.89	13.89	3.96	3.74	4.26	7.89	18.36
Thailand 2022	41.62	27.39	1.47	8.09	7.38	2.13	2.99	4.15	6.32	11.49	5.59	1.63	11.69	9.08	9.58	0.92	17.26	0.83	3.27	20.63	26.93	3.3	30.17	1.4	3.98	4.63	1		1.48	2.61	2.6	1.17	2.06	4.98	0.85	0.5	1.15	1.29	10.93	5.12	10.5	10.37	4.66	34.65	5.17	4.37	7.91	2.7	6.71
Darwin 2021	32.11	7.52	1.52	8.47	3.53	2.44	3.2	3.37	2.86	10.46	4.1	0.93	3.31	5.43	9.24	1.06	25.64	0.58	0.87	20.95	6.85	2.42	26.54	1.22	2.63	3.9	0.96		1.47	1.33	1.82	0.97	1.29	3.62	0.5	0.61	1.19	0.85	13.57	2.32	8.79	8.92	2.55	18.5	4.76	4.19	5.95	4.3	7.7
Kansas 2017	8.98	4.5	1.7	4.42	2.56	1.65	1.7	2.44	2.3	7.48	2.08	1.6	1.93	2.85		0.68	11.24	0.73	0.5	11.2	7.42	2.14	27.91	0.5	2.73	5.97	0.96		1.13	1.95	0.94	0.74	1.05	5.57	0.58	0.5	1.02	0.99	10.66	1.43	5.25	8.52	1.47	9.39	2.82	3.7	4.39	2.07	8.13
Singapore 2016	4.88	0.68	1.81	2.94	1.24	1.74	1.72	1.64	1.5	2.52	1.33	0.94	1.79	1.52	3.32	0.51	7.1	0.69	0.64	5.44	9.7	0.5	5.81	0.55	1.91	2.92	1.02		0.72	0.64	0.84	0.5	0.68	2.07	0.75	0.71	1.19	0.5	4.96	1.75	1.41	5.32	1.04	6.86	2.04	3.01	3.14	2.52	7.57
Victoria 2022	4.9	3.19	2.49	3.91	0.84	1.34	2.07	16.86	3.84	2.57	1.45	1.16	3.85	2.47	6.95	1.76	12.53	1.08	0.76	4.26	4.92	0.52	4.41	0.5	17.96	5.8	1.58		0.64	1.98	0.99	0.57	0.83	13.44	0.89	0.5	0.68	0.5	4.87	1.24	1.72	9.31	1.3	9.36	5.15	2.06	3.96	2.82	13.31
Guangdong 2019	4.57	1.16	1.69	2.86	0.76	1.13	1.72	2.98	4.09	2.28	1.22	0.74	3.47	2.33	5.55	0.5	16.31	1	0.85	3.04	4.54	0.5	6.42	0.5	17.39	6.36	1.58		0.55	5.93	1.24	0.5	0.91	5.13	0.89	0.59	0.76	0.5	4.57	1.06	1.51	7	1.02	8.36	5.98	1.93	3.11	2.04	8.62
Michigan 2015	4.96	0.89	1.93	1.95	0.61	0.99	1.25	3.78	3.84	2.05	2.21	0.55	2.77	2.15	2.75	0.5	17.75	0.74	1	4.07	8.17	0.6	6.23	0.5	11.08	4.08	1.79		0.5	5.07	1.05	0.5	0.83	4.97	2.55	0.54	0.86	0.5	4.73	1.11	1.4	5.18	1.13	8.23	10.72	1.55	3.56	2.68	6.84
California 2009	3.83	0.89	1.46	1.99	0.71	0.98	1.48	2.62	3.83	1.76	1.88	0.54	2.25	2.11	3.42	0.5	8.01	0.73	0.86	3.07	6.85	0.62	6.3	0.52	10.37	3.67	2.25		0.54	6.45	1.13	0.52	0.79	3.61	1.79	0.81	0.89	0.5	3.83	1.03	1.36	5.82	1.07	6.37	7.12	1.34	3.16	2.2	5.44
Egypt 2015	9.59	0.5	2.19	3.2	0.63	1.58	2	71.13	2.08	6.89	0.99	0.8	1.71	2.59	2.91	0.84	17.31	0.5	0.5	5.15	3.3	0.68	1.69	0.53	0.91	1.91	0.97		0.78	0.5	0.8	0.5	1	2.81	0.8	0.5	1.14	0.5	4.5	1	2.28	3.77	1.07	4.52	3.36	1.62	2.2	2.95	6.83
[truncated: 7 more columns]

[truncated: 46 more sheets: Figure 4B, Figure 4C, Figure 4D, Supp Figure 1A, Supp Figure 1B, Supp Figure 1C, Supp Figure 1D, Supp Figure 1E, Supp Figure 1F, Supp Figure 1G, Supp Figure 1H, Supp Figure 1I, Supp Figure 1J, Supp Figure 1K, Supp Figure 1L, Supp Figure 1M, Supp Figure 1N, Supp Figure 2A, Supp Figure 2B, Supp Figure 2C …]
